# Supplementary material for: Aerobactin is a key driver of hypervirulent Klebsiella pneumoniae translocation and virulence
Source: PLoS Pathog. 2026 Apr 13;22(4):e1014122. doi: 10.1371/journal.ppat.1014122 (PMC13089870; doi:10.1371/journal.ppat.1014122)
Supplement: S4 Table — (XLSX) [file ppat.1014122.s009.xlsx]

## Sheet: Figure 1
	Figure 1C											Figure 1D																Figure 1E							Figure 1F
	Sample	Gene	Replicate	Run 1		Run 2		Run 3				Strain	Day	CFU/gram of feces														Strain	hvKP1 (WT)		iucA-				Mouse	CFU/gram of tissue
				Avg. Ct duplicate	2^-(ΔΔCt)	Avg. Ct duplicate	2^-(ΔΔCt)	Avg. Ct duplicate	2^-(ΔΔCt)					Mouse 1	Mouse 2	Mouse 3	Mouse 4	Mouse 5	Mouse 6	Mouse 7	Mouse 8	Mouse 9	Mouse 10	Mouse 11	Mouse 12			Mouse	Survival time (days)	Outcome (1= event (death); 0 = censored (alive))	Survival time (days)	Outcome (1= event (death); 0 = censored (alive))				12 hours post-infection				18 hours post-infection				24 hours post-infection				30 hours post-infection
	Media control (grown in LB)	iucA	1	27.5327	-	27.3153	-	27.198	-			hvKP1 (WT)	1	20000000	2500000	1700000	3670	5000000	450000	1000000	300000	55000	3330	5330	2330			1	7	0	7	0				Spleen	Liver	Kidneys	Cecum	Spleen	Liver	Kidneys	Cecum	Spleen	Liver	Kidneys	Cecum	Spleen	Liver
			2	27.0793	-	27.0312	-	26.7487	-				3	27000000	7000000	2000	16000	6000000	10000000000	500000000	1650000000	1000000000	1500000	145000	680000			2	5	1	7	0			1	100	10	10	150000	25000	233	333	90000	1750000	26500	19000	1330	400000	10000
			3	29.9611	-	30.1259	-	29.951	-				5	1150000	16000000	8670	155000	100000000					6000000000	350000				3	7	0	7	0			2	100	10	10	135000	100	10	10	3000	8000000	40000000	30000	7500000	100	10
		iroB	1	23.0948	-	22.9056	-	22.8882	-				7	5000000		100000								22300				4	5	1	7	0			3	100	10	10	200000	2000000	55000	40000	3000000	740000	13000	22500	765000	55000	6500
			2	22.9506	-	23.0446	-	22.9081	-			iucA-	1	85000	25000	3330	4670	300000	24300	5000	2500000	2000000	1750000					5	5	1	7	0			4	1500000	6000	10000	55000	333	10	10	667	5000	233	66.7	3000	105000	9000
			3	24.9054	-	25.0311	-	24.9768	-				3	200000000	2850000	333	3000	850000	500000000	20000000	38500000	36000000	19500000					6	4	1	4	1			5	100	10	10	667	3330	10	10	1600000	490000	190000	5000	100000	550000	45000
		irp2	1	28.9572	-	28.7234	-	28.6484	-				5	5000000	36000000	2950000	100	20000		10000000	10500000	3500000	400000					7	3	1	7	0			6					100	10	10	2330	155000	3500	467	1330	5670	767
			2	28.6267	-	28.578	-	28.4071	-				7	3500000	5000000000	1300000	1330	100		3500000	20000000	5500000	200000					8	3	1	7	0			7					100	10	10	4000	18000	3000	267	3000	800000	40000
			3	30.4101	-	30.478	-	30.3012	-																			9	4	1	7	0			8					100	100	10	700000	10000	167	133	290000	150000	30000
		entC	1	31.2641	-	31.0058	-	31.0003	-																			10	5	1	7	0			9					100	10	10	4000					250000	9000
			2	30.8808	-	30.6091	-	30.6828	-																			11	7	0					10					100	10	10	450000					500000	45000
			3	33.7112	-	33.4728	-	33.643	-																			12	5	1					11					1670	133	133	550000					500000	10000
		16S	1	20.5183	-	20.314	-	20.0229	-																										12					100	10	10	2670
			2	17.266	-	17.0934	-	16.6134	-
			3	18.4551	-	18.2686	-	18.009	-
		gyrase	1	25.6776	-	25.2695	-	25.1679	-
			2	24.8477	-	24.6766	-	24.415	-
			3	26.0957	-	25.7144	-	25.4449	-
		rpoD	1	19.9629	-	19.8914	-	19.5052	-
			2	19.6747	-	19.6836	-	19.2745	-
			3	22.0927	-	21.814	-	21.454	-
	Mouse (RNA isolated from cecal contents of colonized mice)	iucA	1	32.6438	4591.79	32.2056	19099.2	-	-
			2	31.5449	14605.6	31.5319	82515	-	-
			3	29.1421	82666.8	32.9696	11528.5	-	-
			4	30.772	58759.9	31.0998	163610	31.0983	30434.2
		iroB	1	34.0207	-6.24714	33.9877	245.923	-	-
			2	32.4625	-8.3758	32.4618	1917.96	-	-
			3	35.5352	-5.40111	36.4257	46.5183	-	-
			4	-	-	-	-	35.6121	64.2053
		irp2	1	37.1974	430.984	-	-	-	-
			2	38.1815	323.546	36.988	4035.49	-	-
			3	-	-	36.7347	1820.51	-	-
			4	-	-	37.8158	3341.15	36.5826	1511.74
		entC	1	37.1917	2661.24	35.2477	26941.9	-	-
			2	36.825	5095.75	36.1227	39785.7	-	-
			3	37.2506	4060.85	37.6553	5204.76	-	-
			4	35.6626	26854.7	34.9436	132397	37.081	6747.37
		16S	1	35.364	-	36.8279	-	-	-
			2	35.9345	-	38.2654	-	-	-
			3	36.0325	-	36.8636	-	-	-
			4	37.1699	-	38.8208	-	36.24	-
		gyrase	1	40.1751	3.95256	39.4507	16.4363	-	-
			2	35.5994	139.973	38.9363	63.5892	-	-
			3	39.4964	10.0564	-	-	-	-
			4	-	-	36.123	656.823	38.8049	18.7667
		rpoD	1	34.3942	6.96521	33.3186	42.6264	-	-
			2	32.6333	35.0539	32.8492	159.854	-	-
			3	32.878	31.6648	32.9656	55.8091	-	-
			4	36.4716	5.77008	36.3152	21.2593	-	-
[truncated: 9 more columns]

## Sheet: Figure 2
	Figure 2A										Figure 2B							Figure 2C							Figure 2D					Figure 2E(i)												Figure 2E(ii)
	Sample	Mouse	WT vs. iucA- (in vivo)							Strain	Mouse	CFU/gram of tissue						Mouse	hvKP1 CFU/gram of Mesenteric lymph nodes (MLN)						Mouse	hvKP1 CFU/gram of Mesenteric lymph nodes (MLN)				Mouse	iucA- CFU/gram of tissue											Mouse	iucA- CFU/gram or mL of Sample
			WT CFU/mL or gram	Mutant CFU/mL or gram	Mutant / WT	Log10 CI	Avg Log10 CI					Cecum	Spleen	Liver	Kidney				12 hours post-infection	18 hours post-infection	24 hours post-infection	30 hours post-infection				hvKP1 (24h post-infection)	iucA- (24 h post-infection)				4 days post-infection			18 hours post-infection			24 hours post-infection						12 hours post-infection			18 hours post-infection			24 hours post-infection
	Inoculum	1	38000000	32500000	0.855263					hvKP1 (WT)	1	1330	1750000	26500	19000			1	100	100	100	100			1	100	100				Ileum	Cecum	Colon	Ileum	Cecum	Colon	Ileum	Cecum	Colon				Blood	Spleen	Liver	Spleen	Liver	Cecum	Spleen
		2									2	7500000	8000000	40000000	30000			2	100	100	100	100			2	100	100			1	2500000	450000	350000	2000000	10000000000	1000000000	19700	350000	450000			1	430	100000	1700000	10	333	3000000	10
		3	275000000	215000000	0.781818						3	765000	740000	13000	22500			3	100	2000	100	100			3	100	100			2	850000	250000	200000	650000	1000000	1000000	43300	1500000	1500000			2	10	100	400	10	100	260	10
		4									4	3000	5000	233	66.7			4	100	100	100	100			4	100	100			3	2800000	3000000	1500000	30000	1500000	1000000	215000	2850000	1350000			3	150000	3000000	4450000	10	100	160	10
		5									5	100000	490000	190000	5000			5	100	100	100	100			5	100	100			4	14300	445000	1250000	90000	600000	110000	70000	800000	18300			4	10	100	10	10	100	10	10
		6	1.76667e+08	2.06667e+08	1.16981						6	1330	155000	3500	467			6		100	100	100			6	100	100			5		1000000		125000	650000	800000	75000	1000000	355000			5	7500	100	20000	10	100	10	10
	Fecal	1	1550000	1450000	0.935484	0.0389365	-0.1066				7	3000	18000	3000	267			7		100	100	500			7	100	100			6		1000000		6330	1250000	70000						6	10	1300	300	10	1670	10
		2	11500000	3300000	0.286957	-0.474284					8	290000	10000	167	133			8		100	100	100			8	1000	100			7		200000		10000	850000	110000						7	10	600	330	10	100	10
		3	1000000	850000	0.85	0.0363132												9		100		100			9	100				8		2000000		17000	450000	145000						8	10	200000	200	10	100	10
		4	2450000	1500000	0.612245	-0.106181												10		100		667			10	1500				9				55000	710000	85000						9	10	250000	3450000	10	100	10
		5	2250000	1250000	0.555556	-0.148378												11		100		100								10												10	10	333	13000
		6	500000	400000	0.8	-0.165026												12		100										11												11	10	200000	1800000
	Cecum	1	1900000	1600000	0.842105	-0.00673338	-0.142333
		2	2050000	1550000	0.756098	-0.0535219
		3	2700000	1250000	0.462963	-0.22756
		4	2650000	1000000	0.377358	-0.316352
		5	715000	430000	0.601399	-0.113943
		6	46700	33300	0.713062	-0.214988
	Colon	1	1000000	300000	0.3	-0.454979	-0.193173
		2	1050000	360000	0.342857	-0.396987
		3	420000	310000	0.738095	-0.0249934
		4	620000	365000	0.58871	-0.123205
		5	500000	230000	0.46	-0.230348
		6	12300	11700	0.95122	-0.0898351
	Spleen	1	1350000	333	0.000246667	-3.53999	2.65119
		2	4670	333	0.0713062	-1.07897
		3	19300	333	0.0172539	-1.65622
		4	333	333	1	0.106894
		5	333	700000	2102.1	3.42955
		6	29700	333	0.0112121	-2.01843
	Liver	1	30500000	33.3	1.0918e-06	-5.89396	-1.50227
		2	20000	33.3	0.001665	-2.71069
		3	10000000	33.3	3.33e-06	-5.37066
		4	44000000	33.3	7.56818e-07	-6.01411
		5	11000000	245000	0.0222727	-1.54533
		6	900	167	0.185556	-0.799642
	Kidneys	1	180000	33.3	0.000185	-3.66493	3.10697
		2	3000	33.3	0.0111	-1.88678
		3	2330	33.3	0.0142918	-1.73802
		4	33.3	33.3	1	0.106894
		5	33.3	200000	6006.01	3.88548
		6	467	33.3	0.0713062	-1.21499
[truncated: 2 more columns]

## Sheet: Figure 3
	Figure 3A													Figure 1I
	Strain	Day	CFU/gram of feces from mice											Strain	hvKP1 (WT)		iucA-		iucA-
			1	2	3	4	5	6	7	8	9			Mouse	Survival time (days)	Outcome (1= event (death); 0 = censored (alive))	Survival time (days)	Outcome (1= event (death); 0 = censored (alive))	Survival time (days)	Outcome (1= event (death); 0 = censored (alive))
	hvKP1 (WT)	1	305000	8670	4350000	13300	110000	24300	1400000	14500000	6500000			1	15	0	15	0	15	0
		3	3550000	175000	200000000	1350000000		450000	1900000000	55000000	10000000000			2	15	0	5	1	15	0
		5	650000	32300				600000						3	4	1	6	1	15	0
		7	663000	1670				2650000						4	3	1	15	0	15	0
	entB::cam, irp2::hyg	1	14300000	127000	12300000	12000000	15700000	1200000	1530000	1570000	150000			5	3	1	7	1	15	0
		3	19700000	563000000	1450000000	19700000	160000000	1500000	3250000	1000000000	3050000			6	7	0	15	0	15	0
		5	5670000		1870000000	15300000	3400000000	700000	1250000		2950000			7	4	1	15	0	15	0
		7	6330000			10700000		5670	160000		1930000			8	4	1	4	1	15	0
	ΔiucA, entB::cam, irp2::kan	1	17700	85000	40000	2000	3000	1000	667	28700	115000			9	3	1	15	0	15	0
		3	2330	100	100	333	333	100	55000	6330	100
		5	17700	100	9670	100	333	100	15700	210000	800000
		7	27700	100	20000	100	100	100	2670	4000	6000

## Sheet: Figure 4
	Figure 4B										Figure 4C										Figure 4D							Figure 4E
	CFU/gram or mL of sample										CFU/gram or mL of sample										Strain	hvKP1 (WT)		iucA-				Condition	Strain	Replicate	Run 1	Run 2	Run 3	Run 4
	hvKP1 (6h post-infection)				iucA- (6h post-infection)						hvKP1 (24h post-infection)				iucA- (24 h post-infection)						Mouse	Survival time (days)	Outcome (1= event (death); 0 = censored (alive))	Survival time (days)	Outcome (1= event (death); 0 = censored (alive))						CFU/mL	CFU/mL	CFU/mL	CFU/mL
	Spleen	Blood	Liver	Kidneys	Spleen	Blood	Liver	Kidneys			Spleen	Blood	Liver	Kidneys	Spleen	Blood	Liver	Kidneys			1	2	1	7	1			PBS (control)	hvKP1 (WT)	1	1150000000	950000000	2400000000	2750000000
	3750000	100000	205000	85000	3650000	27500	120000	28500			120000000	140000	1550000	160000	1400000	7500	10000000	3500			2	1	1	8	0					2	650000000	850000000	1050000000	1800000000
	4250000	180000	180000	70000	1750000	5500	125000	24500			8500000	29500	125000	36000	7000000	2500	2000000	10500			3	2	1	7	1					3	600000000	750000000	1650000000	2800000000
	11000000	60000	285000	60000	3150000	9000	80000	12500			2000000	35000	335000	55000	5500000	13700	165000	13500			4	6	1	8	0				iucA-	1	1050000000	950000000	1300000000	2400000000
	56500000	5100000	7450000	1850000	7000000	195000	550000	130000			1700000	1000	6000000	3000	2300000	3000	245000	54000			5	3	1	2	1					2	450000000	950000000	1350000000	2300000000
	6350000	180000	250000	90000	2500000	100000	100000	30000			1650000	3500	32000000	5500	8500000	3000	170000	13000			6	1	1	8	0					3	450000000	850000000	1400000000	1450000000
											2550000000	1200000000	520000000	325000000	400000000	100000000	61500000	40500000			7	1	1	8	0				KPPR1S ΔwcaJ	1	1200000000	600000000	1850000000	600000000
											3100000000	1000000000	430000000	305000000							8	3	1	2	1					2	500000000	400000000	1100000000	300000000
																					9	2	1	1	1					3	650000000	550000000	1550000000	750000000
																					10			3	1			10% Rabbit Serum	hvKP1 (WT)	1	1200000000	1650000000	1600000000	5500000000
																														2	1250000000	1450000000	1300000000	4000000000
																														3	1100000000	1350000000	1650000000	5000000000
	Percent Body Weight of Mice Over time																												iucA-	1	1300000000	850000000	1550000000	9000000000
	Mouse	Mice were weight prior to infection (Females ~16-19 g; Males ~ 21-27 g)																												2	1450000000	1300000000	950000000	4500000000
		Days	0	0.75	1	2	3	4	5	6	7	8																		3	1150000000	1150000000	600000000	3500000000
		Hours	0:00:00	18:00:00	24:00:00	48:00:00	72:00:00	96:00:00	120:00:00	144:00:00	168:00:00	192:00:00																	KPPR1S ΔwcaJ	1	450000000	350000000	255000000	250000000
	1	hvKP1 (WT)	100	93.0224	91.5147	82.6438																								2	350000000	500000000	245000000	350000000
	2		100	89.0779	86.7179																									3	400000000	400000000	235000000	400000000
	3		100	90.6789	90.0862	79.3642																						10% Heat Inactivated Rabbit Serum	hvKP1 (WT)	1	1200000000	1050000000	1350000000	2900000000
	4		100	87.6458	86.8505	83.245	81.9724	82.2375	79.1092	ND																				2	1300000000	950000000	1250000000	2350000000
	5		100	91.2863	89.9585	79.6266	73.278																							3	850000000	950000000	1850000000	2000000000
	6		100	84.5933	84.4019																								iucA-	1	1600000000	850000000	1850000000	2600000000
	7		100	86.281	84.7107																									2	1100000000	700000000	1000000000	2300000000
	8		100	90.3188	88.4298	78.4534	73.4357																							3	250000000	750000000	1100000000	1850000000
	9		100	89.0779	86.7179	ND																							KPPR1S ΔwcaJ	1	700000000	350000000	1000000000	550000000
	1	iucA-	100	93.8512	91.0898	87.4079	88.3652	92.1576	91.1635	85.567	79.676																			2	950000000	600000000	1200000000	550000000
	2		100	88.5427	85.7143	81.256	81.3998	82.4545	85.2349	78.14	83.5091	87.1524																		3	550000000	650000000	1000000000	500000000
	3		100	88.6919	81.9071	76.8949	81.357	85.4523	ND	83.6797	75.7335
	4		100	85.8412	85.2665	79.8851	83.5946	85.0575	ND	91.3793	91.8495	96.0815
	5		100	91.5654	91.0497	79.4843
	6		100	91.7922	90.0602	86.4081	84.9774	88.0271	ND	91.8675	90.8886	92.0181
	7		100	88.4108	88.1239	78.887	81.813	86.2306	91.9679	96.2134	95.6397	95.9839
	8		100	88.3015	86.5017	ND
	9		100	86.0486	85.1308
	10		100	98.9983	88.3139	92.1536	86.8948
	ND = mouse found moribund and was not weighed

## Sheet: Figure 5
	Figure 5A														Figure 5B														Figure 5C							Figure 5D							Figure 5E
	Strain	Day	CFU/gram of feces from mice												Strain	Day	CFU/gram of feces from mice												Strain	hvKP2		hvKP2 iucA-				Strain	hvKP94		hvKP94 iucA-				Strain	Replicate	Experiment 1	Experiment 2	Experiment 3	Experiment 4	Experiment 5
			1	2	3	4	5	6	7	8	9	10					1	2	3	4	5	6	7	8	9	10			Mouse	Survival time (days)	Outcome (1= event (death); 0 = censored (alive))	Survival time (days)	Outcome (1= event (death); 0 = censored (alive))			Mouse	Survival time (days)	Outcome (1= event (death); 0 = censored (alive))	Survival time (days)	Outcome (1= event (death); 0 = censored (alive))					Halo Area (pixels) x1000	Halo Area (pixels) x1000	Halo Area (pixels) x1000	Halo Area (pixels) x1000	Halo Area (pixels) x1000
	hvKP2	1	363000	2400000	8000	2200000	113000	160000	1330	60000	275000	3950000			hvKP94	1	433000	56700	667	4330	100	6330000	100	2200000	2130000	36700			1	4	1	5	1			1	5	1	15	0			hvKP2	1	84.744	84.952	79.333	68.72	67.492
		3	16500000	100000000	240000				305000	4750000000		45000000				3	3000000	3330000	2370000	333	767000		2330	4000000	6500000	395000			2	5	1	15	0			2	5	1	15	0				2	64.16	111.514	92.156	78.773	68.463
		5	1570000000		32300				125000							5	967000	6670	1330				667		433000	56700			3	15	0	15	0			3	15	0	15	0				3	71.091	68.354	91.63	79.8	55.616
		7			8000				260000							7	1500	100	100						227000	1070000			4	3	1	11	0			4	15	0	15	0			hvKP2 iucA-	1	29.003	38.415	38.723	29.446	22.823
	hvKP2 iucA-	1	21000	4670	2500	333	7000	340000	70000	13700	170000	850000			hvKP94 iucA-	1	3330	1550000	2700000	200000	950000	4000	235000	15500000	1500000	45000000			5	3	1	11	0			5	4	1	9	1				2	34.574	42.289	35.2	30.456	28.023
		3	2050000	100000000	100	667	90000	50000000	60000	3200000	23500000	38000000				3	13000000	2200000	1600000	1200000	1900000	7500000	1750000	8500000	10000000	23000000			6	3	1	4	1			6	3	1	15	0				3	39.129	40.096	41.147	29.726	21.2
		5		165000	1000	650000	145000		41000000							5	2350000	355000	315000	1200000	19000000	245000	290000	1600000	500000	1350000			7	7	0	6	1			7	8	0	6	1			hvKP94	1	51.568	47.917	37.838	64.796	38.981
		7		250000	13300	5330	60000									7	325000	1100000	60000	35000	32500000	125000		100	4330	10000			8	2	1	4	1			8	4	1	15	0				2	58.616	55.25	54.212	48.888	54.648
																													9	3	1	5	1			9	11	0	15	0				3	37.648	49.552	60.32	45.759	49.014
																													10	3	1	4	1			10	7	1	15	0			hvKP94 iucA-	1	29.703	23.975	31.736	38.956	19.838
																																												2	39.722	37.83	35.661	28.253	34.835
																																												3	21.776	39.902	44.87	32.276	29.056

## Sheet: Figure 6
	Figure 6A										Figure 6B										Figure 6C													Figure 6D
	Strain	Replicate	Experiment 1		Experiment 2		Experiment 3				Strain	Replicate	Experiment 1		Experiment 2		Experiment 3				Strain	Timepoint	Replicate	Experiment 1		Experiment 2		Experiment 3		Experiment 4				Strain	Time (hh:mm:ss)	% Baseline Transepithelial Electrical Resistance (TEER) (% of initial resistance)
			Proportion of inoculum adhered	% proportion of inoculum adhered relative to WT avg	Proportion of inoculum adhered	% proportion of inoculum adhered relative to WT avg	Proportion of inoculum adhered	% proportion of inoculum adhered relative to WT avg					Proportion of inoculum invaded	% proportion of inoculum invaded relative to WT avg	Proportion of inoculum invaded	% proportion of inoculum invaded relative to WT avg	Proportion of inoculum invaded	% proportion of inoculum invaded relative to WT avg						Proportion of inoculum translocated	% proportion of inoculum translocated relative to WT	Proportion of inoculum translocated	% proportion of inoculum translocated relative to WT	Proportion of inoculum translocated	% proportion of inoculum translocated relative to WT	Proportion of inoculum translocated	% proportion of inoculum translocated relative to WT					1	2	3	4	5	6	7	8	9	10	11	12	13	14
	hvKP1	1	0.01715	121.416	0.00804	109.388	0.01125	107.143			hvKP1	1	4.55e-05	119.214	5.44e-06	77.4929	2.25e-05	80			hvKP1	30 minutes PI	1	9.78261e-06	8.0429	0.0143182	419.139	2.5e-06	0.166604	0.000642857	459.559			hvKP1 (WT)	00:00:00	100	100	100	100	100	100	100	100	100	100	100	100	100	100
		2	0.0144	101.947	0.00708	96.3265	0.014625	139.286				2	4.3e-05	112.664	7.76e-06	110.541	3.9375e-05	140					2	3.32609e-06	2.73458	2.65909e-05	0.7784	1e-07	0.00666418	2.85714e-07	0.204248				00:30:00	118.32	127.05	108.34	119.04	144.87	84.17	100.39	90.07	109.99	102.26	83.92	107.85	91.64	90.47
		3	0.01195	84.6018	0.0072	97.9592	0.009	85.7143				3	2.6e-05	68.1223	6.88e-06	98.0057	2.625e-05	93.3333					3	1.17391e-05	9.65147	0.00613636	179.631	0.0075	499.813	5.57143e-05	39.8284				01:00:00	123.76	102.49	124.8	115.2	160.26	82.64	93.25	82.78	115.1	103.98	92.7	113.79	83.15	80.39
		4	0.013	92.0354	0.00708	96.3265	0.0075	71.4286				4	-	-	8e-06	113.96	3.1875e-05	113.333					4	0.000586957	482.574	6.13636e-06	0.179631	1e-07	0.00666418	2.85714e-07	0.204248				02:00:00	103.11	51.93	106.03	101.31	155.84	73.85	103.99	95.93	129.07	118.25	117.21	129.7	88.25	88.79
		5	-	-	-	-	0.010125	96.4286				5	-	-	-	-	2.0625e-05	73.3333					5	0.000117391	96.5147	1.02273e-07	0.00299385	1e-07	0.00666418	2.85714e-07	0.204248				04:00:00							83.77	80.35	109.3	98.32	99.4	109.91	69.59	76.68
	iucA-	1	0.00795652	56.3294	0.00416327	56.6431	0.00851613	81.106			iucA-	1	2.34783e-05	61.5151	4.81633e-06	68.6086	7.74194e-06	27.5269					6	5.86957e-07	0.482574	9.20455e-06	0.269446								06:00:00							46.04	47.4	49.99	44.57	56.78	55.78	38.15	40.92
		2	0.00595652	42.1701	0.00440816	59.975	0.00909677	86.6359				2	3.13043e-05	82.0201	1.79592e-06	25.5829	2.51613e-05	89.4624			iucA-	30 minutes PI	1	1.28571e-07	0.105707	1.5e-07	0.00439098	7.59494e-08	0.0050614	2.14286e-07	0.153186			iucA-	00:00:00	100	100	100	100	100	100	100	100	100	100	100	100	100	100
		3	0.00978261	69.2574	0.00355102	48.3132	0.00754839	71.8894				3	1.76087e-05	46.1363	1.30612e-06	18.6057	2.70968e-05	96.3441					2	0.000128571	105.707	7.5e-08	0.00219549	7.59494e-08	0.0050614	2.14286e-07	0.153186				00:30:00	113.48	115.99	113.29	80.87	129.58	102.09	69.51	99.98	97.3	96.71	105.34	98.61	106.33	105.85
		4	0.00895652	63.409	0.00404082	54.9771	0.00793548	75.576				4	-	-	1.30612e-06	18.6057	1.93548e-05	68.8172					3	7.71429e-07	0.63424	7.5e-08	0.00219549	7.59494e-08	0.0050614	3.85714e-06	2.75735				01:00:00	118.73	91.47	76.55	55.94	122.88	105.13	70.08	96.42	99.78	100.63	112.6	102.47	108.6	110.31
		5	-	-	-	-	0.00503226	47.9263				5	-	-	-	-	1.35484e-05	48.172					4	1.28571e-07	0.105707	7.5e-08	0.00219549	7.59494e-08	0.0050614	2.14286e-07	0.153186				02:00:00	89.4	93.74	76.63	56.67	124.09	81.74	69.91	109.73	109.34	115.7	120.82	116.82	115.74	124.09
																							5	1.8e-06	1.47989	0.00015	4.39098	7.59494e-08	0.0050614	2.14286e-07	0.153186				04:00:00							64.11	98.12	102.24	100.76	110.79	121.92	105.2	122.57
																							6	1.54286e-05	12.6848	5.25e-07	0.0153684								06:00:00							35.09	43.07	40.58	54.58	48.2	42.04	38.94	44.58
																					hvKP1	2 hours PI	1	0.000136957	3.14843	0.0409091	421.839	0.0001035	0.371328	0.00557143	78.2096			EGTA	00:00:00	100	100	100	100
																							2	0.000176087	4.04798	0.000715909	7.38219	0.0066	23.6789	1.71429e-06	0.0240645				00:30:00	5.31	4.69	4.39	5.42
																							3	0.000215217	4.94753	0.0163636	168.736	0.132	473.578	0.03	421.129				01:00:00	5.13	4.52	4.3	5.29
																							4	0.0234783	539.73	2.35227e-05	0.242558	0.000645	2.31408	2.57143e-06	0.0360967				02:00:00	4.89	4.32	4.22	4.97
																							5	0.00195652	44.9775	7.15909e-07	0.00738219	1.6e-05	0.0574034	4.28571e-05	0.601612				04:00:00	4.53	3.26	3.47	5
																							6	0.000136957	3.14843	0.000173864	1.79282								06:00:00	3.54	3.44	3.82	4.58
																					iucA-	2 hours PI	1	1.28571e-07	0.00295567	4.5e-05	0.464023	5.31646e-07	0.00190739	8.57143e-07	0.0120322			DMEM	00:00:00	100	100	100	100
																							2	0.0128571	295.567	7.5e-08	0.000773372	7.59494e-08	0.000272485	2.14286e-07	0.00300806				00:30:00	99.76	97.77	84.41	83.63
																							3	0.000154286	3.5468	7.5e-08	0.000773372	0.000102532	0.367854	1.15714e-05	0.162435				01:00:00	97.48	93.8	83.12	83.04
																							4	1.54286e-06	0.035468	3e-06	0.0309349	0.000626582	2.248	2.14286e-07	0.00300806				02:00:00	95.84	91.72	75.15	77.3
																							5	0.000205714	4.72906	0.00375	38.6686	0.00166329	5.96741	2.14286e-07	0.00300806				04:00:00	83.29	83.63	68.82	71.29
																							6	0.00027	6.2069	3.75e-06	0.0386686								06:00:00	78.75	77.15	65.98	69.16
[truncated: 15 more columns]

## Sheet: Figure 7
	Figure 7B										Figure 7C										Figure 7D								Figure 7E												Figure 7F
	Sample	Gene	Replicate	Run 1	Run 2	Run 3	Run 4	Run 5			Sample	Gene	Replicate	Run 1	Run 2	Run 3	Run 4	Run 5			Strain		WT		iucA-				Strain	Replicate	Experiment 1		Experiment 2		Experiment 3		Experiment 4				Strain	Replicate	Experiment 1		Experiment 2		Experiment 3
				2^-(ΔΔCt)	2^-(ΔΔCt)	2^-(ΔΔCt)	2^-(ΔΔCt)	2^-(ΔΔCt)						2^-(ΔΔCt)	2^-(ΔΔCt)	2^-(ΔΔCt)	2^-(ΔΔCt)	2^-(ΔΔCt)			Experiment	Replicates	post/pre OD600	% HMV to WT	post/pre OD600	% HMV to WT					Proportion of inoculum adhered	% proportion of inoculum adhered relative to WT avg	Proportion of inoculum adhered	% proportion of inoculum adhered relative to WT avg	Proportion of inoculum adhered	% proportion of inoculum adhered relative to WT avg	Proportion of inoculum adhered	% proportion of inoculum adhered relative to WT avg					Proportion of inoculum invaded	% proportion of inoculum invaded relative to WT avg	Proportion of inoculum invaded	% proportion of inoculum invaded relative to WT avg	Proportion of inoculum invaded	% proportion of inoculum invaded relative to WT avg
	hvKP1 (WT) grown in LB+DIP (relative to grown in LB)	galF	1	2.26193	1.92601	0.821548	1.15335	1.16776			hvKP1 (WT) grown in LB+DIP (relative to grown in LB)	rmpA	1	2.31912	1.93176	2.88302	3.42813	3.17472			1	1	0.032	50.7937	0.118	187.302			hvKP1 (WT)	1	0.0348768	133.585	0.0139456	109.626	0.0262715	107.216	0.0545042	109.692			hvKP1 (WT)	1	4.42e-05	102.092	0.0001007	89.1726	5.82e-05	99.9246
			2	2.32011	2.50365	0.824661	1.1451	1.24753					2	1.76602	1.55271	3.45522	4.00189	3.13878				2	0.07	111.111	0.118	187.302				2	0.0230542	88.3019	0.0114966	90.3743	0.0247114	100.849	0.0352408	70.9236				2	4.51e-05	104.084	0.0001304	115.449	5.2e-05	89.2992
		wzi	1	2.0211	1.72002	0.845705	1.29668	1.34021				rmpD	1	1.43961	1.2546	2.18556	2.81051	3.43049				3	0.087	138.095	0.108	171.429				3	0.0203941	78.1132			0.0283307	115.62	0.0504816	101.596				3	4.32e-05	99.7261	0.0001037	91.7816	4.53e-05	77.7694
			2	1.44183	1.38602	0.835447	1.24927	1.33591					2	1.60804	1.4392	2.23319	3.12033	3.60184			2	1	0.075	98.2533	0.132	172.926				4					0.0181591	74.1087	0.0585269	117.788				4	3.79e-05	87.5249	0.00013	115.076	6.58e-05	113.037
		manC	1	1.87085	2.00042	1.29157	1.99779	2.21846				rmpC	1	1.06131	1.18977	2.38135	2.8321	3.5023				2	0.078	102.183	0.137	179.476				5					0.0213417	87.0968						5	4.61e-05	106.574	0.0001	88.5203	7.18e-05	123.436
			2	1.95095	2.28098	1.21621	2.01866	2.10669					2	1.55576	1.81923	2.05948	2.76011	3.24541				3	0.076	99.5633	0.134	175.546				6					0.0282059	115.11						6					5.62e-05	96.5335
		rpoD	1	0.830114	0.853001	0.870686	0.853001	0.718254			iucA- grown in LB+DIP (relative to grown in LB)	rmpA	1	5.19367	3.73376	10.9252	13.9498	12.7424			3	1	0.092	106.154	0.097	111.923			iucA-	1	0.0197232	75.5435	0.00796992	62.6513	0.0154217	62.937	0.0270554	54.4501			iucA-	1	2.98e-05	68.767	8.03e-05	71.0766	3.97e-05	68.2743
			2	0.709236	0.830164	0.826165	0.830164	0.752299					2	5.31426	4.17623	8.42508	12.3358	9.48356				2	0.08	92.3077	0.095	109.615				2	0.0269896	103.375	0.0102256	80.3828	0.0140723	57.43	0.0205637	41.3852				2	3.37e-05	77.8668	0.0001058	93.6406	2.91e-05	49.9623
	iucA- grown in LB+DIP (relative to grown in LB)	galF	1	2.81173	2.75471	1.94584	2.4755	2.73418				rmpD	1	4.13082	3.87104	4.8368	6.11334	7.27925				3	0.088	101.538	0.079	91.1538				3	0.0112111	42.9405			0.0136386	55.6599	0.0232459	46.7833				3	2.8e-05	64.6203	9.03e-05	79.9286	4.17e-05	71.6654
			2	3.0948	2.70995	1.48395	2.58794	2.5383					2	4.97432	4.21534	4.24409	6.10071	7.57163												4					0.0100241	40.909	0.020758	41.7764				4	3.16e-05	73.029	7.82e-05	69.2541	5e-05	85.9081
		wzi	1	2.24797	2.25674	2.11454	3.06352	3.23741				rmpC	1	3.66964	3.79874	4.63873	5.60509	7.04114												5					0.0119518	48.7762						5	3.34e-05	77.1757	7.47e-05	66.1299	4.91e-05	84.3256
			2	2.53985	2.10753	1.56079	2.93566	3.24753					2	4.09436	4.12621	3.15061	5.4412	6.69244												6					0.0121928	49.7595						6	3.35e-05	77.4061			4.58e-05	78.6737
		manC	1	3.14	3.13515	2.46957	3.45431	3.80924																					rmpD-	1	0.0579039	221.783	0.0256911	201.956	0.0243873	99.5262	0.0613445	123.459			rmpD-	1	7.94e-05	183.327	0.000301	266.461	0.0001231	211.582
			2	3.23221	3.02815	2.04009	3.61133	4.04219																						2	0.0539738	206.73	0.0346016	272.002	0.0318911	130.15	0.0633613	127.517				2	0.0001237	285.744	0.0004732	418.896	0.0001389	238.597
		rpoD	1	0.744134	0.900674	0.65679	0.900674	1.37036																						3	0.0552838	211.748			0.0213011	86.9311	0.0607843	122.331				3	8.82e-05	203.811	0.000461	408.094	0.0001197	205.747
			2	0.664084	0.726159	0.877657	0.726159	1.09428																						4					0.0182148	74.336	0.0756863	152.322				4	8.12e-05	187.424	0.0003444	304.87	0.0001555	267.125
																														5					0.0226929	92.6113						5	0.0001251	288.817	0.0004651	411.694	0.0001457	250.268
																														6					0.0252345	102.984						6	0.0001424	328.76			0.0001224	210.286
																													rmpD- ΔiucA-	1	0.0475697	182.201	0.0333557	262.208	0.0261126	106.567	0.0425193	85.5719			rmpD- ΔiucA-	1	9.96e-05	230.005	0.0001849	163.635	0.0001351	232.179
																														2	0.0389641	149.24	0.0322148	253.239	0.0212869	86.8732	0.0691003	139.067				2	0.0001098	253.668	0.0002757	244.066	0.0001394	239.434
																														3	0.0447012	171.214			0.0238606	97.3767	0.0616452	124.064				3	9.75e-05	225.272	0.0003175	281.046	0.0001178	202.35
																														4					0.0146917	59.9578	0.0809254	162.866				4	0.0001234	284.903	0.0003091	273.65	0.0001354	232.582
																														5					0.026059	106.349						5	0.000127	293.422	0.0002935	259.783	0.0001484	254.953
																														6					0.0209115	85.3414						6	0.0001148	265.026			0.0001396	239.837

## Sheet: Figure S1
	Figure S1A(i)														Figure S1A(ii)						Figure S1A(iii)						Figure S1B(i)									Figure S1B(ii)
	Strain & Media	Replicate	CFU/mL at the indicated time (hours) post-inoculation												CFU/mL 8 hours post-inoculation						CFU/mL 24 hours post-inoculation						Day	Mouse	WT vs. iucA- (in LB)							Day	Mouse	WT vs. iucA- (in LB + DIP)
			0	0.5	1	2	4	6	8	10	12	24			WT (in LB)	iucA- (in LB)	WT (in LB +DIP)	iucA- (in LB + DIP)			WT (in LB)	iucA- (in LB)	WT (in LB +DIP)	iucA- (in LB + DIP)					WT CFU/mL	Mutant CFU/mL	Mutant / WT	Log10 CI	Avg CI					WT CFU/mL	Mutant CFU/mL	Mutant / WT	Log10 CI	Avg CI
	WT (in LB)	1	75000000			420000000	2700000000	4680000000	4500000000	5480000000	5180000000	4400000000			4500000000	5050000000	2700000000	1900000000			4400000000	4680000000	2400000000	2050000000			0	1	39000000	39000000	1					0	1	44500000	35500000	0.797753
		2	48500000			425000000	2450000000	3750000000	5380000000			5950000000			5380000000	5300000000	3450000000	3050000000			5950000000	5100000000	3050000000	2600000000				2	44000000	39000000	0.886364						2	44000000	36000000	0.818182
		3	61500000			430000000	2550000000	4350000000	5600000000	5150000000		4900000000			5600000000	5050000000	3450000000	2800000000			4900000000	4500000000	3750000000	2300000000				3	33000000	38500000	1.16667						3	33500000	39500000	1.1791
		4	78000000	64000000	79500000	650000000	2600000000	4750000000	5000000000						5000000000	5480000000	3200000000	1300000000			5100000000	4750000000	4150000000	2200000000				4	32500000	35000000	1.07692						4	36000000	39000000	1.08333
		5	69800000			525000000	2800000000	4430000000	5430000000						5430000000	4670000000	3080000000	1530000000			5000000000	3550000000	4100000000	3150000000				5	33000000	29500000	0.893939						5	35000000	27500000	0.785714
		6	51000000			29800000	195000000			4050000000		5100000000			6170000000	4700000000	3100000000	2250000000			4300000000	3650000000	4350000000	3550000000				6	26500000	30500000	1.15094						6	40500000	32500000	0.802469
		7	52500000			28000000	175000000			4150000000		5000000000			5170000000		6200000000	2050000000			3850000000		3950000000					7	42500000	36000000	0.847059						7	41000000	35000000	0.853659
		8	12000000						6170000000			4300000000					5730000000	2830000000										8	37500000	44000000	1.17333						8	36000000	33500000	0.930556
		9	19000000						5170000000			3850000000						3130000000										9	19000000	13000000	0.684211						9	20500000	13500000	0.658537
	iucA- (in LB)	1	51800000			483000000	2400000000	3630000000	5050000000	6030000000	5380000000	4680000000																10	27000000	15500000	0.574074						10	25500000	17500000	0.686275
		2	59500000			260000000	2350000000	3800000000	5300000000	6000000000		5100000000																11	21500000	14000000	0.651163						11	19000000	14500000	0.763158
		3	67000000	65000000	70800000	770000000	3480000000	4750000000	5050000000																			12	20000000	18000000	0.9						12	20500000	14500000	0.707317
		4	64300000			705000000	2950000000	4630000000	5480000000																			13	18000000	11500000	0.638889						13	19000000	15000000	0.789474
		5	48500000			298000000	1950000000			5700000000		4500000000																14	23000000	17500000	0.76087						14	24000000	23000000	0.958333
		6	51000000			273000000	1900000000			5600000000		4750000000															1	1					0.0484162			1	1					0.0518429
		7	13500000						4670000000			3550000000																2									2
		8	27500000						4700000000			3650000000																3	25000000	31500000	1.26	0.0334238					3	29000000	37500000	1.2931	0.040081
	WT (in LB +DIP)	1	60000000			270000000	1550000000	1700000000				2400000000																4	24000000	30000000	1.25	0.0647253					4	30000000	38000000	1.26667	0.0679002
		2	51500000			260000000	1800000000		2700000000	4000000000		3050000000																5	59000000	58000000	0.983051	0.0412679					5	56000000	43500000	0.776786	-0.00496342
		3	50000000			370000000	1750000000	3250000000	3450000000	4950000000		3750000000																6	57500000	60500000	1.05217	-0.0389664					6	51500000	43500000	0.84466	0.0222537
		4	76800000	69800000	84500000	460000000	1500000000	2880000000	3450000000																			7	62000000	58000000	0.935484	0.0431227					7	53500000	52500000	0.981308	0.0605213
		5	79500000			430000000	1730000000	3000000000	3200000000																			8	59500000	55500000	0.932773	-0.0996454					8	53500000	45500000	0.850467	-0.0390847
		6	47000000			19300000	103000000	28300000	3080000000	3700000000		4150000000																9									9
		7	46500000			20500000	103000000	28300000	3100000000	3630000000		4100000000																10									10
		8	19500000						6200000000			4350000000																11									11
		9	28500000						5730000000			3950000000																12									12
	iucA- (in LB + DIP)	1	70000000			195000000	1050000000	1500000000	1900000000			2050000000																13									13
		2	60000000			190000000	1350000000	2000000000	3050000000	2600000000		2600000000																14									14
		3	64000000			250000000	1900000000	1950000000	2800000000	4250000000																	2	1					-0.0524703			2	1					0.107095
		4	70500000	56500000	62000000	185000000		1180000000	1300000000																			2									2
		5	63000000			200000000	800000000		1530000000																			3	255000000	208000000	0.815686	-0.155424					3	170000000	205000000	1.20588	0.00975265
		6	48500000			13800000	65000000	153000000	2250000000	2030000000		2300000000																4	263000000	208000000	0.790875	-0.134077					4	170000000	175000000	1.02941	-0.022173
		7	43500000			14800000	70000000	165000000	2050000000	2100000000		2200000000																5	460000000	375000000	0.815217	-0.0400346					5	265000000	300000000	1.13208	0.158611
		8	14500000						2830000000			3150000000																6	485000000	375000000	0.773196	-0.172764					6	305000000	275000000	0.901639	0.0506045
		9	18000000						3130000000			3550000000																7	385000000	290000000	0.753247	-0.0509763					7	265000000	290000000	1.09434	0.107868
																												8	355000000	335000000	0.943662	-0.094605					8	260000000	295000000	1.13462	0.0861064
																												9									9
																												10									10
																												11									11
																												12									12
																												13									13
																												14									14
																											3	1	910000000	1020000000	1.12088	0.0495588	0.0626253			3	1	815000000	1060000000	1.30061	0.21228	0.120004
																												2	905000000	965000000	1.0663	0.0802668					2	785000000	960000000	1.22293	0.174552
																												3	590000000	605000000	1.02542	-0.0560434					3	765000000	755000000	0.986928	-0.0772668
																												4	590000000	628000000	1.06441	-0.00507705					4	785000000	785000000	1	-0.0347621
																												5	1200000000	1230000000	1.025	0.0594158					5	775000000	750000000	0.967742	0.0904949
																												6	1130000000	1100000000	0.973451	-0.0727397					6	700000000	750000000	1.07143	0.125535
																												7	1000000000	1000000000	1	0.0720864					7	900000000	975000000	1.08333	0.103478
																												8	950000000	1030000000	1.08421	-0.0343078					8	900000000	925000000	1.02778	0.0431569
																												9									9
																												10									10
																												11									11
																												12									12
																												13									13
																												14									14
																											8	1					-0.060604			8	1					-0.022669
																												2									2
																												3									3
																												4									4
																												5									5
																												6									6
																												7									7
																												8									8
																												9	4730000000	2730000000	0.577167	-0.0738882					9	5070000000	3330000000	0.656805	-0.00114363
																												10	4130000000	3800000000	0.920097	0.204866					10	5230000000	4230000000	0.808795	0.0713408
																												11	3170000000	2200000000	0.694006	0.0276738					11	2170000000	1530000000	0.705069	-0.0343827
																												12	3070000000	2470000000	0.80456	-0.0486839					12	1900000000	1970000000	1.03684	0.166098
																												13	2550000000	2500000000	0.980392	0.185974					13	1950000000	2150000000	1.10256	0.145066
																												14	2200000000	2500000000	1.13636	0.174207					14	2550000000	2150000000	0.843137	-0.0556183
																											24	1	2700000000	2700000000	1	0	0.00757023			24	1	2500000000	2100000000	0.84	0.0224109	0.0637937
																												2	2250000000	2350000000	1.04444	0.0712734					2	2500000000	2150000000	0.86	0.0216486
																												3	2050000000	2100000000	1.02439	-0.0564814					3	1850000000	1950000000	1.05405	-0.0486894
																												4	2150000000	2150000000	1	-0.0321847					4	2000000000	2000000000	1	-0.0347621
																												5	2150000000	2150000000	1	0.0486919					5	2100000000	2050000000	0.97619	0.0942699
																												6	2550000000	2350000000	0.921569	-0.0965263					6	2050000000	2050000000	1	0.0955717
																												7	2500000000	1800000000	0.72	-0.0705811					7	1850000000	1950000000	1.05405	0.0915787
																												8	2450000000	1900000000	0.77551	-0.179834					8	1850000000	2100000000	1.13514	0.0863053
																												9									9
																												10									10
																												11									11
																												12									12
																												13									13
																												14									14

## Sheet: Figure S2
	Figure S2A										Figure S2B
	Sample	Gene	Replicate	Run 1	Run 2	Run 3	Run 4	Run 5			Strain	Replicate	Experiment 1	Experiment 2	Experiment 3
				2^-(ΔΔCt)	2^-(ΔΔCt)	2^-(ΔΔCt)	2^-(ΔΔCt)	2^-(ΔΔCt)					Halo Area (pixels) x1000	Halo Area (pixels) x1000	Halo Area (pixels) x1000
	hvKP1 (WT) grown in LB+DIP (relative to grown in LB)	iucA	1	293.251	264.98	129.036	212.006	167.935			hvKP1 (WT)	1	125.837	166.806	122.476
			2	278.625	248.097	141.473	219.512	170.248				2	121.842	175.702	134.11
		entC	1	114.503	88.9702	36.6299	56.1424	45.641			iucA-	1	27.444	21.628	25.819
			2	116.882	98.2616	41.8233	59.2327	52.3054				2	28.453	31.06	28.087
		iroB	1	8.51211	9.16165	4.87305	5.50635	4.8285
			2	8.54477	8.64741	4.78838	5.71753	4.7395
		irp2	1	6.43488	7.09622	6.77088	9.91273	7.87749
			2	7.62367	7.34874	6.47956	9.4195	7.98308
	iucA- grown in LB+DIP (relative to grown in LB)	iucA	1	0.037762	0.014519	0.161281	0.07377	0.069073
			2		0.006707	0.164293	0.051873	0.058562
		entC	1	224.564	195.901	48.972	74.9903	68.674
			2	258.495	234.671	44.2302	74.7795	59.5195
		iroB	1	15.0597	15.5754	17.635	18.7779	17.99
			2	15.6226	16.7894	21.0858	23.516	21.3126
		irp2	1	7.18745	7.13818	11.0146	12.959	11.6871
			2	6.36424	7.63941	10.0073	12.8854	10.8754

## Sheet: Figure S3
	Figure S3A										Figure S3B										Figure S3C													Figure S3D							Figure S3E							Figure S3F
	Strain	Replicate	Experiment 1		Experiment 2		Experiment 3				Strain	Replicate	Experiment 1		Experiment 2		Experiment 3				Strain	Replicate	Experiment 1			Experiment 2			Experiment 3					Strain	Replicate	Experiment 1	Experiment 2	Experiment 3			Strain	Replicate	Experiment 1	Experiment 2	Experiment 3			Strain	Replicate
			Proportion of inoculum adhered	% proportion of inoculum adhered relative to WT avg	Proportion of inoculum adhered	% proportion of inoculum adhered relative to WT avg	Proportion of inoculum adhered	% proportion of inoculum adhered relative to WT avg					Proportion of inoculum invaded	% proportion of inoculum invaded relative to WT avg	Proportion of inoculum invaded	% proportion of inoculum invaded relative to WT avg	Proportion of inoculum invaded	% proportion of inoculum invaded relative to WT avg					Invasion CFU	Average Adhesion CFU	% invasion (based on adhesion)	Invasion CFU	Average Adhesion CFU	% invasion (based on adhesion)	Invasion CFU	Average Adhesion CFU	% invasion (based on adhesion)					% proportion of inoculum adhered relative to WT avg	% proportion of inoculum adhered relative to WT avg	% proportion of inoculum adhered relative to WT avg					% proportion of inoculum invaded relative to WT avg	% proportion of inoculum invaded relative to WT avg	% proportion of inoculum invaded relative to WT avg
	hvKP1 (non-chelated)	1	0.0333333	123.349	0.128459	83.1633	0.0197917	74.4125			hvKP1 (non-chelated)	1	0.000270833	60.9375	0.000316279	97.3747	0.000481481	95.1219			hvKP1	1	7583.33	2.35417e+06	0.32212	1133.33	1531250	0.07401	3000	1400000	0.21429			hvKP2	1	93.0233	109.767	117.352			hvKP2	1	92.7644	118.812	112.5			hvKP1 (WT) + empty vector	1
		2	0.0270073	99.94	0.152102	98.4694	0.0408333	153.525				2	0.0004875	109.688	0.000327907	100.955	0.0005	98.7805				2	7166.67	2.35417e+06	0.30442	1616.67	1531250	0.10558	5250	1400000	0.375				2	98.6047	81.1475	96.9952				2	120.594	95.0495	106.25				2
		3	0.0207299	76.7107	0.182837	118.367	0.0191667	72.0627				3	0.000575	129.375	0.000330233	101.671	0.000537037	106.098				3	4333.33	2.35417e+06	0.18407	1433.33	1531250	0.09361	3500	1400000	0.25				3	111.628	108.197	85.6525				3	73.2839	86.1386	68.75				3
	iucA- (non-chelated)	1	0.030756	113.812	0.255357	165.316	0.00914894	34.3981			iucA- (non-chelated)	1	0.000225	50.625	0.000219298	67.5166	0.000375	74.0854				4				1666.67	1531250	0.10884	4250	1400000	0.30357				4	96.7442	110.656					4	123.377		143.75				4
		2	0.0135052	49.9756	0.1875	121.386	0.0191489	71.996				2	0.000380556	85.625	0.000378947	116.669	0.000892857	176.394				5							2750	1400000	0.19643			hvKP2 iucA-	1	65.1163	79.5866	94.1866				5	89.9814		68.75				5
		3	0.0225773	83.5469	0.15	97.1088	0.0125532	47.1974				3	0.000447222	100.625	0.000305263	93.9832	0.000839286	165.81			iucA-	1	4500	1.56458e+06	0.28762	983.333	825000	0.11919	1000	985000	0.10152				2	60.7752	109.778	75.748				6							6
																						2	6000	1.56458e+06	0.38349	366.667	825000	0.04444	3250	985000	0.32995				3	85.3747	48.3021	93.6883			hvKP2 iucA-	1	53.6347	29.2377	97.2902			iucA- + empty vector	1
																						3	3375	1.56458e+06	0.21571	266.667	825000	0.03232	3500	985000	0.35533				4	84.6512	67.3302					2	44.3518	40.0095	104.24				2
																						4				266.667	825000	0.03232	2500	985000	0.25381			hvKP94	1	100.734	100.375	96.5148				3	56.729	44.626	62.5437				3
																						5							1750	985000	0.17766				2	103.667	99.5174	99.7319				4	57.7604		83.3916				4
																																			3	93.8875	102.306	107.239				5	64.9805		54.8995				5
																																			4	101.711	97.8016	96.5148				6							6
																																		hvKP94 iucA-	1	68.9668	87.2616	87.0777			hvKP94	1	105.651	95.3717	74.2857			iucA- + pFUS2[iucA-D]	1
																																			2	78.6652	82.3593	78.0697				2	97.0516	83.4502	102.857				2
																																			3	79.7428	95.5956					3	100.737	100.982	84.8765				3
																																			4	83.3397	77.0688					4	98.2801	98.1767	63.8889				4
																																										5	98.2801	122.02	139.506				5
																																										6			111.728				6
																																									hvKP94 iucA-	1	92.1376	78.2928	91.0569
																																										2	76.7813	98.301	80.6504
																																										3	80.8763	86.1221	62.439
																																										4	70.6388	83.5123	110.885
																																										5	80.0327	83.252	132.504
																																										6			80.8972
[truncated: 19 more columns]

[truncated: 2 more sheets: Figure S4, Figure S5]
